# Supplementary material for: Newly formed dust within the circumstellar environment of SN Ia-CSM 2018evt
Source: Nat Astron. 2024 Feb 9;8(4):504–19. doi: 10.1038/s41550-024-02197-9 (PMC11035149; doi:10.1038/s41550-024-02197-9)
Supplement: Supplementary file 1 — BVgri-band photometry of SN 2018evt from 1 m network at Las Cumbres Observatory. [file 41550_2024_2197_MOESM1_ESM.dat]

MJD            Phase     Magnitude  Sigma   Filter
               (day)       (mag)     (mag)
58476.327     124.327     16.963     0.036    B
58476.330     124.330     16.972     0.036    B
58486.686     134.686     16.984     0.043    B
58486.688     134.688     17.014     0.029    B
58491.686     139.686     17.011     0.024    B
58491.688     139.688     16.987     0.046    B
58496.658     144.658     17.029     0.037    B
58496.660     144.660     17.038     0.055    B
58501.256     149.256     17.067     0.042    B
58501.258     149.258     17.009     0.057    B
58515.287     163.287     17.077     0.022    B
58515.289     163.289     17.085     0.023    B
58515.299     163.299     17.108     0.032    B
58515.301     163.301     17.113     0.043    B
58529.205     177.205     17.155     0.036    B
58529.207     177.207     17.131     0.021    B
58542.558     190.558     17.239     0.034    B
58542.560     190.560     17.231     0.036    B
58549.280     197.280     17.304     0.047    B
58549.282     197.282     17.315     0.045    B
58556.854     204.854     17.304     0.058    B
58556.856     204.856     17.350     0.055    B
58563.002     211.002     17.301     0.085    B
58563.004     211.004     17.324     0.047    B
58569.863     217.863     17.389     0.039    B
58569.864     217.864     17.382     0.037    B
58577.407     225.407     17.438     0.047    B
58577.408     225.408     17.438     0.031    B
58579.108     227.108     17.467     0.050    B
58579.109     227.109     17.494     0.044    B
58585.486     233.486     17.479     0.051    B
58585.488     233.488     17.517     0.053    B
58594.097     242.097     17.565     0.046    B
58594.099     242.099     17.590     0.054    B
58596.217     244.217     17.606     0.047    B
58596.220     244.220     17.571     0.045    B
58604.832     252.832     17.606     0.029    B
58604.834     252.834     17.629     0.026    B
58612.566     260.566     17.689     0.033    B
58612.569     260.569     17.700     0.036    B
58621.366     269.366     17.778     0.068    B
58621.369     269.369     17.688     0.058    B
58629.506     277.506     17.807     0.023    B
58629.509     277.509     17.799     0.032    B
58637.727     285.727     17.858     0.024    B
58637.730     285.730     17.857     0.023    B
58665.066     313.066     18.009     0.024    B
58665.069     313.069     18.024     0.022    B
58680.719     328.719     18.086     0.060    B
58680.723     328.723     18.096     0.043    B
58698.997     346.997     18.237     0.044    B
58699.001     347.001     18.255     0.043    B
58713.734     361.734     18.295     0.028    B
58719.747     367.747     18.338     0.027    B
58719.751     367.751     18.348     0.026    B
58822.514     470.514     18.961     0.280    B
58832.492     480.492     19.012     0.076    B
58832.495     480.495     19.100     0.081    B
58840.074     488.074     19.195     0.051    B
58840.078     488.078     19.220     0.050    B
58849.506     497.506     19.384     0.124    B
58849.510     497.510     19.271     0.121    B
58859.030     507.030     19.329     0.158    B
58859.034     507.034     19.321     0.149    B
58869.678     517.678     19.499     0.057    B
58869.683     517.683     19.562     0.057    B
58877.039     525.039     19.633     0.043    B
58877.044     525.044     19.600     0.040    B
58884.987     532.987     19.644     0.098    B
58884.991     532.991     19.769     0.078    B
58895.346     543.346     19.777     0.137    B
58899.687     547.687     19.908     0.033    B
58899.692     547.692     19.949     0.045    B
58910.263     558.263     20.156     0.047    B
58910.268     558.268     20.136     0.044    B
58922.291     570.291     20.452     0.175    B
58922.296     570.296     20.708     0.244    B
58476.332     124.332     16.382     0.040    V
58476.334     124.334     16.382     0.036    V
58486.690     134.690     16.393     0.038    V
58486.691     134.691     16.397     0.034    V
58491.690     139.690     16.341     0.029    V
58491.692     139.692     16.477     0.096    V
58496.662     144.662     16.445     0.042    V
58496.663     144.663     16.415     0.042    V
58501.260     149.260     16.430     0.042    V
58501.261     149.261     16.432     0.036    V
58506.403     154.403     16.485     0.060    V
58506.405     154.405     16.445     0.045    V
58515.291     163.291     16.468     0.038    V
58515.292     163.292     16.480     0.037    V
58515.303     163.303     16.492     0.037    V
58515.305     163.305     16.519     0.036    V
58522.370     170.370     16.431     0.063    V
58522.371     170.371     16.457     0.042    V
58529.209     177.209     16.527     0.035    V
58529.210     177.210     16.524     0.037    V
58535.951     183.951     16.656     0.241    V
58535.952     183.952     16.409     0.135    V
58542.562     190.562     16.659     0.040    V
58542.563     190.563     16.612     0.045    V
58549.284     197.284     16.672     0.037    V
58549.285     197.285     16.670     0.034    V
58556.858     204.858     16.689     0.036    V
58556.859     204.859     16.688     0.033    V
58563.006     211.006     16.737     0.032    V
58563.007     211.007     16.714     0.036    V
58569.866     217.866     16.737     0.035    V
58569.868     217.868     16.747     0.036    V
58579.111     227.111     16.845     0.039    V
58579.113     227.113     16.834     0.039    V
58585.490     233.490     16.861     0.039    V
58585.491     233.491     16.862     0.036    V
58594.101     242.101     16.939     0.038    V
58594.102     242.102     16.894     0.039    V
58596.222     244.222     16.928     0.035    V
58596.224     244.224     16.923     0.035    V
58604.837     252.837     16.930     0.035    V
58604.839     252.839     16.978     0.034    V
58612.572     260.572     17.028     0.040    V
58612.574     260.574     17.035     0.040    V
58621.371     269.371     17.032     0.179    V
58629.512     277.512     17.123     0.037    V
58629.514     277.514     17.120     0.037    V
58637.733     285.733     17.187     0.035    V
58637.735     285.735     17.187     0.034    V
58665.072     313.072     17.352     0.038    V
58665.073     313.073     17.356     0.038    V
58680.727     328.727     17.433     0.034    V
58680.730     328.730     17.406     0.031    V
58699.004     347.004     17.564     0.033    V
58699.007     347.007     17.567     0.034    V
58713.738     361.738     17.673     0.029    V
58719.755     367.755     17.695     0.035    V
58719.757     367.757     17.716     0.034    V
58832.499     480.499     18.600     0.064    V
58832.502     480.502     18.562     0.057    V
58840.082     488.082     18.603     0.044    V
58840.085     488.085     18.586     0.044    V
58849.515     497.515     18.769     0.058    V
58849.517     497.517     18.693     0.060    V
58859.038     507.038     18.760     0.086    V
58859.040     507.040     18.845     0.098    V
58869.688     517.688     18.929     0.050    V
58869.691     517.691     18.924     0.050    V
58877.049     525.049     19.005     0.037    V
58877.052     525.052     19.060     0.039    V
58884.997     532.997     19.358     0.090    V
58884.999     532.999     19.134     0.077    V
58895.356     543.356     19.286     0.132    V
58895.358     543.358     19.369     0.144    V
58899.697     547.697     19.400     0.049    V
58899.699     547.699     19.394     0.049    V
58910.273     558.273     19.616     0.045    V
58910.276     558.276     19.605     0.046    V
58922.301     570.301     19.872     0.101    V
58922.305     570.305     19.830     0.080    V
58936.739     584.739     20.206     0.057    V
58951.710     599.710     20.833     0.154    V
58967.628     615.628     21.353     0.200    V
59016.451     664.451     22.473     0.301    V
58476.336     124.336     16.537     0.037    g
58476.339     124.339     16.553     0.029    g
58485.308     133.308     16.571     0.024    g
58486.693     134.693     16.553     0.017    g
58486.695     134.695     16.543     0.021    g
58491.693     139.693     16.622     0.074    g
58491.695     139.695     16.568     0.025    g
58496.665     144.665     16.592     0.026    g
58496.667     144.667     16.604     0.022    g
58501.263     149.263     16.585     0.033    g
58501.265     149.265     16.595     0.036    g
58506.406     154.406     16.643     0.040    g
58506.408     154.408     16.596     0.033    g
58515.294     163.294     16.622     0.044    g
58515.306     163.306     16.664     0.017    g
58515.308     163.308     16.663     0.016    g
58529.212     177.212     16.717     0.019    g
58529.213     177.213     16.724     0.026    g
58535.956     183.956     16.652     0.133    g
58542.565     190.565     16.777     0.022    g
58542.567     190.567     16.791     0.020    g
58549.287     197.287     16.843     0.016    g
58549.289     197.289     16.842     0.017    g
58556.861     204.861     16.855     0.042    g
58556.863     204.863     16.872     0.028    g
58563.009     211.009     16.883     0.045    g
58563.011     211.011     16.873     0.043    g
58569.869     217.869     16.916     0.046    g
58569.871     217.871     16.915     0.042    g
58579.114     227.114     17.031     0.016    g
58579.116     227.116     17.022     0.015    g
58585.493     233.493     17.063     0.023    g
58585.494     233.494     17.050     0.024    g
58594.104     242.104     17.098     0.022    g
58594.105     242.105     17.116     0.019    g
58596.226     244.226     17.094     0.013    g
58596.229     244.229     17.110     0.015    g
58604.841     252.841     17.134     0.041    g
58604.843     252.843     17.129     0.031    g
58612.575     260.575     17.221     0.020    g
58612.578     260.578     17.215     0.023    g
58621.378     269.378     17.267     0.047    g
58629.516     277.516     17.320     0.019    g
58629.518     277.518     17.324     0.022    g
58637.736     285.736     17.356     0.029    g
58637.739     285.739     17.366     0.029    g
58665.075     313.075     17.537     0.027    g
58665.078     313.078     17.545     0.022    g
58680.732     328.732     17.590     0.035    g
58680.736     328.736     17.615     0.034    g
58699.010     347.010     17.738     0.013    g
58699.014     347.014     17.722     0.012    g
58719.760     367.760     17.843     0.024    g
58719.764     367.764     17.856     0.021    g
58822.509     470.509     18.537     0.163    g
58832.492     480.492     18.580     0.039    g
58832.496     480.496     18.629     0.036    g
58840.078     488.078     18.713     0.027    g
58840.082     488.082     18.661     0.027    g
58848.334     496.334     18.814     0.020    g
58848.337     496.337     18.808     0.019    g
58850.301     498.301     18.801     0.020    g
58850.304     498.304     18.845     0.021    g
58859.071     507.071     18.835     0.048    g
58859.075     507.075     18.830     0.048    g
58869.694     517.694     19.085     0.029    g
58869.697     517.697     19.061     0.028    g
58877.055     525.055     19.118     0.034    g
58877.058     525.058     19.108     0.034    g
58885.002     533.002     19.197     0.052    g
58885.006     533.006     19.222     0.042    g
58895.361     543.361     19.266     0.071    g
58895.365     543.365     19.351     0.086    g
58899.702     547.702     19.516     0.025    g
58899.706     547.706     19.496     0.027    g
58910.278     558.278     19.681     0.029    g
58910.282     558.282     19.650     0.028    g
58922.309     570.309     19.918     0.054    g
58922.314     570.314     19.986     0.062    g
58936.743     584.743     20.282     0.034    g
58951.714     599.714     20.732     0.075    g
58967.632     615.632     21.196     0.084    g
58984.997     632.997     21.673     0.162    g
59016.455     664.455     22.952     0.282    g
58476.342     124.342     16.220     0.036    r
58476.344     124.344     16.229     0.033    r
58485.310     133.310     16.204     0.032    r
58485.312     133.312     16.210     0.032    r
58486.697     134.697     16.195     0.020    r
58486.698     134.698     16.198     0.018    r
58491.697     139.697     16.316     0.155    r
58491.699     139.699     16.188     0.073    r
58496.669     144.669     16.236     0.030    r
58496.670     144.670     16.237     0.044    r
58501.267     149.267     16.243     0.038    r
58501.268     149.268     16.247     0.031    r
58506.410     154.410     16.262     0.041    r
58506.412     154.412     16.252     0.038    r
58515.310     163.310     16.269     0.021    r
58515.312     163.312     16.273     0.021    r
58529.215     177.215     16.302     0.020    r
58529.216     177.216     16.309     0.022    r
58535.957     183.957     16.213     0.211    r
58535.959     183.959     16.340     0.189    r
58542.568     190.568     16.378     0.018    r
58542.570     190.570     16.350     0.017    r
58549.290     197.290     16.411     0.020    r
58549.292     197.292     16.400     0.018    r
58556.866     204.866     16.444     0.232    r
58563.012     211.012     16.433     0.037    r
58563.014     211.014     16.415     0.036    r
58569.873     217.873     16.472     0.045    r
58569.874     217.874     16.464     0.035    r
58579.118     227.118     16.558     0.021    r
58579.119     227.119     16.535     0.017    r
58585.496     233.496     16.583     0.016    r
58585.498     233.498     16.603     0.021    r
58594.107     242.107     16.605     0.024    r
58594.109     242.109     16.613     0.020    r
58596.231     244.231     16.636     0.019    r
58596.233     244.233     16.643     0.018    r
58604.846     252.846     16.665     0.042    r
58604.848     252.848     16.652     0.029    r
58612.581     260.581     16.738     0.017    r
58612.583     260.583     16.744     0.017    r
58621.380     269.380     16.791     0.037    r
58621.382     269.382     16.795     0.036    r
58629.521     277.521     16.852     0.015    r
58629.523     277.523     16.853     0.016    r
58637.742     285.742     16.862     0.018    r
58637.744     285.744     16.870     0.018    r
58665.081     313.081     17.058     0.021    r
58665.082     313.082     17.078     0.021    r
58680.740     328.740     17.150     0.027    r
58680.743     328.743     17.129     0.024    r
58699.018     347.018     17.289     0.021    r
58699.020     347.020     17.284     0.020    r
58719.768     367.768     17.391     0.023    r
58719.770     367.770     17.386     0.022    r
58822.513     470.513     18.280     0.264    r
58832.500     480.500     18.371     0.033    r
58832.503     480.503     18.436     0.029    r
58840.086     488.086     18.512     0.030    r
58840.089     488.089     18.500     0.035    r
58848.341     496.341     18.622     0.025    r
58848.344     496.344     18.606     0.026    r
58850.308     498.308     18.620     0.031    r
58850.311     498.311     18.638     0.028    r
58859.079     507.079     18.736     0.052    r
58859.081     507.081     18.660     0.058    r
58869.701     517.701     18.936     0.034    r
58869.704     517.704     18.931     0.033    r
58877.062     525.062     18.987     0.033    r
58877.065     525.065     18.988     0.033    r
58885.010     533.010     19.130     0.040    r
58885.012     533.012     19.117     0.042    r
58899.710     547.710     19.387     0.031    r
58899.713     547.713     19.419     0.032    r
58910.286     558.286     19.635     0.043    r
58910.289     558.289     19.593     0.040    r
58922.319     570.319     19.827     0.101    r
58922.323     570.323     19.766     0.139    r
58936.748     584.748     20.268     0.043    r
58967.638     615.638     21.234     0.207    r
58476.346     124.346     16.424     0.045    i
58476.348     124.348     16.422     0.049    i
58485.315     133.315     16.386     0.048    i
58486.700     134.700     16.415     0.034    i
58486.701     134.701     16.410     0.034    i
58491.700     139.700     16.454     0.054    i
58491.702     139.702     16.411     0.045    i
58496.672     144.672     16.501     0.044    i
58496.673     144.673     16.471     0.043    i
58501.270     149.270     16.498     0.046    i
58501.271     149.271     16.498     0.044    i
58506.413     154.413     16.518     0.053    i
58506.415     154.415     16.496     0.058    i
58515.313     163.313     16.531     0.030    i
58515.315     163.315     16.536     0.025    i
58522.379     170.379     16.500     0.070    i
58529.218     177.218     16.628     0.031    i
58529.219     177.219     16.624     0.036    i
58535.960     183.960     16.817     0.169    i
58535.962     183.962     16.636     0.094    i
58542.571     190.571     16.730     0.045    i
58542.573     190.573     16.718     0.062    i
58549.293     197.293     16.718     0.029    i
58549.295     197.295     16.754     0.033    i
58556.867     204.867     16.743     0.202    i
58556.869     204.869     16.963     0.263    i
58563.015     211.015     16.794     0.048    i
58563.017     211.017     16.779     0.044    i
58569.875     217.875     16.838     0.054    i
58569.877     217.877     16.846     0.047    i
58579.120     227.120     16.942     0.033    i
58579.122     227.122     16.967     0.032    i
58585.499     233.499     17.015     0.032    i
58585.501     233.501     16.998     0.026    i
58594.110     242.110     17.038     0.036    i
58594.112     242.112     17.060     0.038    i
58596.235     244.235     17.073     0.030    i
58596.237     244.237     17.032     0.032    i
58604.849     252.849     17.084     0.050    i
58604.851     252.851     17.073     0.039    i
58612.584     260.584     17.178     0.026    i
58612.586     260.586     17.185     0.027    i
58621.384     269.384     17.233     0.046    i
58621.386     269.386     17.216     0.056    i
58629.525     277.525     17.306     0.025    i
58629.526     277.526     17.312     0.024    i
58637.745     285.745     17.322     0.029    i
58637.747     285.747     17.340     0.029    i
58665.084     313.084     17.562     0.033    i
58665.086     313.086     17.554     0.035    i
58680.746     328.746     17.650     0.031    i
58680.748     328.748     17.650     0.034    i
58699.023     347.023     17.812     0.030    i
58699.026     347.026     17.765     0.030    i
58719.773     367.773     17.908     0.036    i
58719.776     367.776     17.975     0.036    i
58832.505     480.505     18.889     0.055    i
58832.508     480.508     18.946     0.054    i
58840.092     488.092     18.992     0.054    i
58840.094     488.094     18.962     0.064    i
58848.347     496.347     19.153     0.049    i
58848.349     496.349     19.119     0.047    i
58850.314     498.314     19.146     0.045    i
58850.316     498.316     19.139     0.048    i
58859.084     507.084     19.199     0.073    i
58859.087     507.087     19.202     0.073    i
58869.707     517.707     19.568     0.062    i
58869.709     517.709     19.462     0.070    i
58877.068     525.068     19.419     0.052    i
58877.070     525.070     19.441     0.053    i
58885.015     533.015     19.746     0.116    i
58885.018     533.018     19.458     0.100    i
58899.715     547.715     19.847     0.067    i
58899.718     547.718     19.902     0.063    i
58910.292     558.292     20.006     0.067    i
58910.294     558.294     20.116     0.065    i
58936.752     584.752     20.646     0.102    i
