# Supplementary material for: Newly formed dust within the circumstellar environment of SN Ia-CSM 2018evt
Source: Nat Astron. 2024 Feb 9;8(4):504–19. doi: 10.1038/s41550-024-02197-9 (PMC11035149; doi:10.1038/s41550-024-02197-9)
Supplement: Supplementary file 2 — BVgri-band photometry from 2.4 m LiJiang Telescope and 60/90 cm XingLong Schmidt Telescope. [file 41550_2024_2197_MOESM2_ESM.dat]

MJD       Phase     B      B_err   V      V_err    g      g_err   r      r_err  i     i_err  Telescope
          (day)     (mag)  (mag)  (mag)   (mag)    (mag)   (mag)  (mag)  (mag)  (mag)  (mag)
58486.894 134.894  17.157  0.041  16.408  0.022   16.532  0.025  16.238 0.013  16.381 0.019  XLST
58487.866 135.866  17.109  0.031  16.429  0.014   16.562  0.010  16.242 0.009  16.388 0.016  XLST
58489.908 137.908  17.123  0.026  16.431  0.017   16.585  0.011  16.258 0.011  16.427 0.018  XLST
58490.866 138.866  17.075  0.032  16.404  0.019   16.567  0.012     ...   ...     ...   ...  XLST
58491.902 139.902  17.110  0.021  16.451  0.013   16.584  0.009  16.266 0.009  16.435 0.016  XLST
58492.915 140.915  17.131  0.021  16.435  0.010   16.595  0.009  16.260 0.007  16.424 0.011  XLST
58498.883 146.883  17.123  0.030  16.438  0.018   16.597  0.012  16.252 0.013  16.480 0.022  XLST
58499.894 147.894  17.092  0.013  16.445  0.006   16.593  0.002  16.269 0.002  16.456 0.002  XLST
58500.897 148.897  17.103  0.022  16.470  0.013   16.617  0.010  16.270 0.010  16.474 0.016  XLST
58504.936 152.936  17.103  0.059  16.526  0.027   16.609  0.027  16.249 0.019  16.442 0.041  XLST
58506.917 154.917  17.141  0.085  16.490  0.037   16.555  0.032  16.289 0.019  16.511 0.027  XLST
58507.911 155.911  17.047  0.066  16.520  0.034      ...    ...  16.298 0.017  16.444 0.024  XLST
58515.908 163.908  17.179  0.030  16.509  0.015   16.655  0.010  16.292 0.008  16.500 0.013  XLST
58534.827 182.827  17.346  0.025  16.607  0.013   16.753  0.010  16.356 0.015  16.628 0.026  XLST
58535.820 183.820  17.405  0.067  16.580  0.033   16.817  0.016  16.429 0.018  16.727 0.038  XLST
58548.831 196.831  17.370  0.019  16.695  0.011   16.836  0.009  16.436 0.010  16.727 0.014  XLST
58562.772 210.772     ...    ...  16.726  0.104      ...    ...     ...   ...     ...   ...  XLST
58580.729 228.729  17.518  0.040  16.897  0.020   16.997  0.014  16.591 0.011  16.962 0.025  XLST
58603.702 251.702  17.692  0.033  16.985  0.015   17.129  0.011  16.694 0.008  17.093 0.015  XLST
58608.719 256.719  17.728  0.039  17.039  0.020   17.163  0.014  16.728 0.011  17.104 0.020  XLST
58609.747 257.747  17.762  0.045  16.995  0.023      ...    ...     ...   ...     ...   ...  XLST
58634.594 282.594  17.846  0.057  17.160  0.044   17.351  0.024  16.906 0.024  17.232 0.034  XLST
58850.883 498.883  19.419  0.085  18.685  0.050   18.758  0.037  18.620 0.029  19.194 0.086  XLST
58851.918 499.918  19.422  0.095  18.759  0.053   18.787  0.033  18.627 0.032  19.191 0.086  XLST
58870.852 518.852  19.721  0.113  19.052  0.066   18.969  0.037  18.933 0.036  19.526 0.101  XLST
58897.813 545.813     ...    ...     ...    ...   19.406  0.081     ...   ...     ...   ...  XLST
58911.824 559.824     ...    ...  19.598  0.177   19.585  0.099  19.451 0.100     ...   ...  XLST
58514.819 162.819  17.124  0.026  16.456  0.021   16.664  0.012  16.272 0.015  16.624 0.023  LJT
58570.753 218.753  17.450  0.038  16.756  0.025   16.967  0.022  16.508 0.028  17.008 0.036  LJT
58623.722 271.722  17.774  0.046  17.038  0.028   17.253  0.015  16.776 0.014  17.323 0.019  LJT
